# Supplementary material for: In Vitro Study on the Effects of Rhododendron mucronulatum Branch Extract, Taxifolin-3-O-Arabinopyranoside and Taxifolin on Muscle Loss and Muscle Atrophy in C2C12 Murine Skeletal Muscle Cells
Source: Int J Mol Sci. 2026 Jan 6;27(2):570. doi: 10.3390/ijms27020570 (PMC12841282; doi:10.3390/ijms27020570)
Supplement: Supplementary file 1 [file ijms-27-00570-s001.zip]

Archive with 1 entries (1 files):
- ijms-4050765-supplementary.pdf
